# Supplementary material for: Ultrastructural Variations of Antennae and Labia Are Associated with Feeding Habit Shifts in Stink Bugs (Heteroptera: Pentatomidae)
Source: Biology (Basel). 2021 Nov 10;10(11):1161. doi: 10.3390/biology10111161 (PMC8615146; doi:10.3390/biology10111161)
Supplement: Supplementary file 1 [file biology-10-01161-s001.zip]

Archive with 1 entries (1 files):
- biology-1435974-supplementary.pdf
